# Supplementary material for: Identification of the susceptible genes and mechanism underlying the comorbid presence of coronary artery disease and rheumatoid arthritis: a network modularization analysis
Source: BMC Genomics. 2023 Jul 20;24:411. doi: 10.1186/s12864-023-09519-7 (PMC10360345; doi:10.1186/s12864-023-09519-7)
Supplement: Supplementary file 1 — Supplementary Material 1: Table. S1 278 differentially expressed genes. [file 12864_2023_9519_MOESM1_ESM.xlsx]

## Sheet: 278DEGs
Table S1 278 differentially expressed genes
Gene symbol	P.Value
TCF7L2	0.000222298
TMX1	0.000847618
CDC6	0.00295451
COL3A1	0.00326236
GADD45A	0.00344267
COQ7	0.00356556
PSD3	0.00378161
AP3D1	0.00416924
HIST3H3	0.0055402
SPTLC1	0.00566163
ZPR1	0.00574048
CLCN3	0.00577131
ABCA11P	0.00614616
NCOR1	0.00637213
SLC26A1	0.00654331
HIST1H2BE	0.00715251
ATP6V0E1	0.00765833
RNASE2	0.00792828
ADD3	0.00813234
ZNF141	0.00832137
TCAP	0.00838353
ROM1	0.00857044
ATRX	0.00870768
DGCR8	0.00878831
PRND	0.00894133
TRIM31	0.00899175
TMEM2	0.00900906
MAP3K5	0.00901772
PON2	0.00927751
CD58	0.00930241
TRIM23	0.00937179
DGKD	0.00949342
TTC19	0.0101993
GALC	0.0103161
THNSL2	0.0105596
CLDN18	0.0105637
ADAM10	0.0106141
UROD	0.0110778
USP9Y	0.0111467
GTF2F1	0.0112591
APC	0.0114112
SMG7	0.0115938
FOXD3	0.0116277
PRKY	0.0116396
POT1	0.0117686
PRKX	0.0118338
ADO	0.0122696
FETUB	0.0124075
SZRD1	0.0132345
CIITA	0.013552
NAP1L1	0.0136442
PIGN	0.0137584
MTSS1	0.013878
CCKBR	0.0139219
CNOT1	0.0141223
PTPRZ1	0.0141772
DCAF4	0.014206
VGLL1	0.0142718
TRIM8	0.0145533
CYP2D6	0.0148875
TTC31	0.0149149
P2RX7	0.0149488
ARHGAP12	0.0152057
CSH1	0.0152786
U2AF1	0.0153256
PTPRD	0.0154693
ZNF157	0.0155167
C10orf10	0.0155693
TRIM2	0.0158489
SRSF8	0.0159266
DUSP4	0.0159644
NLGN4Y	0.0161626
RPS4Y1	0.0163797
XIST	0.0164404
KDM5D	0.0164853
CACNA1A	0.0166875
NR0B1	0.0167945
RBMS3	0.0168587
CLCF1	0.0172245
SSBP2	0.0173308
HIPK3	0.0174645
UTY	0.017662
MIEF1	0.0178118
EIF1AY	0.0181257
SPATA2	0.0181595
DDX3Y	0.0184087
TTTY14	0.018588
ATRN	0.0191449
TMED7	0.0191839
ID1	0.0192198
MBNL2	0.0201746
ATF6	0.0204234
PTN	0.0204552
TRAF1	0.0207576
NAALAD2	0.0211002
WWTR1	0.0216577
PPIL6	0.0218098
HIST1H2BG	0.0218943
NUPR1	0.0220503
DDX11	0.022074
APBB2	0.022165
POGK	0.0223451
GGH	0.0229099
CDH19	0.0231853
SCN8A	0.0233476
KIAA0040	0.0235299
ADGRL1	0.0236737
TIAM1	0.0237306
COLGALT2	0.023803
GAS7	0.0238781
OGG1	0.024243
TACR1	0.0245925
SNHG20	0.024789
C11orf63	0.0248841
CD80	0.0249573
PGAM2	0.0250014
MAFK	0.0251177
LIME1	0.0253405
SMG8	0.025449
GNAI1	0.0255849
ARL17A	0.0259228
CRH	0.0263695
VPS41	0.0264349
MIA3	0.0269504
LIPT1	0.0269561
PMP22	0.0276201
EVI5	0.0277749
CPQ	0.0278092
SNCA	0.0278425
SLC37A1	0.0282211
ACTA2	0.028291
AMOT	0.0284997
TXLNGY	0.0286044
STIP1	0.0287501
YIPF6	0.028763
UGCG	0.0288058
FABP7	0.0293554
KIAA0100	0.0294213
OXSR1	0.0295618
PPARA	0.02961
HNRNPU	0.0300885
MMP27	0.0303053
LGR4	0.0304056
AKAP13	0.0304105
EIF1AX	0.0307406
SFTPC	0.0309918
COPA	0.0310141
TCTN3	0.03108
KCNJ4	0.0315883
COL5A1	0.0318151
SLC14A2	0.0320831
SERINC5	0.0325222
SOX9	0.0326335
IL19	0.0326392
IAPP	0.0327337
CC2D1A	0.0329618
PSMD1	0.0330183
PNPO	0.0330592
SOX30	0.0331129
SGCE	0.0331559
IGH	0.0332349
BMP10	0.0332455
TRBV19	0.0333484
TMEM40	0.0337962
SLC12A4	0.0338627
ANGPTL8	0.0338964
MPO	0.0340696
ALOX5	0.0347311
INPP4A	0.0348772
TMEM50B	0.0351859
HSPA2	0.0353203
PDZD8	0.0353447
IGSF1	0.0354313
FAIM2	0.035468
ADAM23	0.0354775
TRIOBP	0.0359434
ANGPTL7	0.035964
SSRP1	0.03616
CXCL13	0.0362133
RNF24	0.0362802
LTB4R	0.0364654
ZP3	0.0365134
DGKQ	0.036523
HTATSF1	0.0366465
PPFIBP2	0.0366719
FBXO38	0.0367637
CD207	0.0369988
SEPT10	0.0372872
HIST1H1D	0.0373798
HIST1H3A	0.0374052
AVEN	0.0374241
WNK1	0.0375144
GPATCH8	0.0377985
CD22	0.0380007
RNF8	0.0380256
SSX2	0.0382077
KPNB1	0.0385801
TBC1D8B	0.0386686
POMZP3	0.0387626
TMEM159	0.0387838
ARHGEF10	0.0388819
CYB561	0.0388969
IGHA1	0.0390152
CYP1A2	0.0393204
ATP2A1	0.039349
RALB	0.0394646
APOBEC2	0.0395257
CETP	0.0395556
NKX2-8	0.039602
DISC1	0.0396029
CLDN4	0.0403034
UQCC1	0.0403207
CD99	0.0403723
HOXD9	0.0405016
FYN	0.0408322
TF	0.0410444
LNPEP	0.0412357
AKIRIN1	0.0413208
HIST1H2BD	0.0414375
MT1G	0.0415955
BCKDHB	0.041613
ADAM11	0.0418092
CABYR	0.0420608
DEFA1	0.0422526
AKAP2	0.0422568
FAM46A	0.0422892
UBAP1	0.0428547
DHRS1	0.0428615
WISP1	0.0430464
SSX2B	0.04328
HIST2H2AA3	0.04351
INSL6	0.043847
ALLC	0.0440948
AVL9	0.0441335
COBL	0.0441373
MT1X	0.0443602
ATP2C1	0.0447208
BST2	0.0447855
FAM118A	0.0448264
OMD	0.0448684
POU5F1P4	0.0449181
VPS8	0.0451185
H1F0	0.0453088
ETV6	0.0453116
ERMAP	0.0454251
KRT3	0.0454975
CDKL5	0.0457066
LPAR1	0.045868
GPER1	0.0459453
RCL1	0.0460511
SLC30A1	0.0460559
KDM6A	0.0465445
CCT8	0.0465986
SMARCB1	0.046626
RAB6B	0.0466903
GRM6	0.0467857
CSN3	0.0468525
JADE3	0.0468884
BMS1P20	0.0469507
MBD4	0.0469771
FBXO31	0.0473049
ACTA1	0.0473258
COX16	0.0473809
CXCR5	0.0474299
EFCAB2	0.047557
SLC1A1	0.0477213
SPATA31C2	0.0479033
MLLT10P1	0.048081
PEX16	0.048404
AQP3	0.0484077
ERV9-1	0.0484184
RGPD5	0.0486017
RNF13	0.0487022
G0S2	0.0487255
VPS13B	0.0492797
VRK3	0.0497108
GPR88	0.0497362
