# Supplementary material for: Identification of the susceptible genes and mechanism underlying the comorbid presence of coronary artery disease and rheumatoid arthritis: a network modularization analysis
Source: BMC Genomics. 2023 Jul 20;24:411. doi: 10.1186/s12864-023-09519-7 (PMC10360345; doi:10.1186/s12864-023-09519-7)
Supplement: Supplementary file 2 — Supplementary Material 2: Table. S2 CAD-related and RA-related genes in 3 disease databases. [file 12864_2023_9519_MOESM2_ESM.xlsx]

## Sheet: CAD-related genes in 3 database
CAD-related genes in 3 databases	database	gene
	HPO	A2ML1
		AAAS
		AARS2
		AASS
		ABCA1
		ABCA12
		ABCA3
		ABCA4
		ABCB11
		ABCB4
		ABCB6
		ABCC6
		ABCC8
		ABCC9
		ABCD3
		ABCD4
		ABCG5
		ABCG8
		ABHD5
		ABL1
		ACAD8
		ACAD9
		ACADM
		ACADS
		ACADVL
		ACAT1
		ACD
		ACE
		ACP5
		ACSL4
		ACTA1
		ACTA2
		ACTB
		ACTC1
		ACTG1
		ACTG2
		ACTL6B
		ACTN2
		ACTN4
		ACVR2B
		ACVRL1
		ADA
		ADA2
		ADAM17
		ADAMTS10
		ADAMTS13
		ADAMTS2
		ADAMTS3
		ADAMTSL2
		ADAMTSL4
		ADAR
		ADAT3
		ADCY5
		ADD1
		ADGRE2
		ADH5
		ADK
		ADNP
		AEBP1
		AFF4
		AGA
		AGBL5
		AGK
		AGL
		AGO2
		AGPAT2
		AGT
		AGTR1
		AGXT
		AHCY
		AHI1
		AHR
		AICDA
		AIP
		AIPL1
		AIRE
		AK2
		AKAP10
		AKAP9
		AKR1D1
		AKT1
		AKT2
		AKT3
		ALAS2
		ALB
		ALDH18A1
		ALDH3A2
		ALDOA
		ALDOB
		ALG1
		ALG10B
		ALG12
		ALG14
		ALG3
		ALG8
		ALG9
		ALKBH8
		ALMS1
		ALOX12B
		ALOX5AP
		ALOXE3
		ALPK1
		ALPK3
		ALPL
		ALX1
		ALX3
		ALX4
		AMER1
		AMMECR1
		AMN
		ANAPC1
		ANGPT1
		ANK1
		ANK2
		ANKRD11
		ANKRD26
		ANKS6
		ANO10
		ANO5
		ANOS1
		ANTXR1
		ANTXR2
		AP1B1
		AP1S1
		AP3B1
		AP3D1
		APC
		APC2
		APOA1
		APOA2
		APOA5
		APOB
		APOC2
		APOE
		APP
		APRT
		AQP2
		AQP5
		ARCN1
		ARF1
		ARFGEF2
		ARHGAP31
		ARHGEF18
		ARID1A
		ARID1B
		ARID2
		ARL13B
		ARL2BP
		ARL3
		ARL6
		ARMC5
		ARMC9
		ARNT2
		ARPC1B
		ARSA
		ARSB
		ARSL
		ARX
		ASAH1
		ASCC1
		ASS1
		ASXL1
		ASXL2
		ATAD3A
		ATF6
		ATIC
		ATM
		ATN1
		ATOH7
		ATP1A2
		ATP1A3
		ATP1B1
		ATP2C1
		ATP5F1A
		ATP5F1D
		ATP5F1E
		ATP5MK
		ATP6
		ATP6AP1
		ATP6AP2
		ATP6V0A2
		ATP6V1A
		ATP6V1B2
		ATP6V1E1
		ATP7A
		ATP7B
		ATP8B1
		ATPAF2
		ATR
		ATRX
		ATXN7
		AUTS2
		AVPR2
		B2M
		B3GALT6
		B3GAT3
		B3GLCT
		B4GALT7
		B9D1
		B9D2
		BACH2
		BAG3
		BANF1
		BAP1
		BBIP1
		BBS1
		BBS10
		BBS12
		BBS2
		BBS4
		BBS5
		BBS7
		BBS9
		BCHE
		BCL10
		BCL11B
		BCOR
		BCORL1
		BCR
		BCS1L
		BEST1
		BGN
		BICC1
		BICRA
		BIN1
		BLM
		BLNK
		BLOC1S3
		BLOC1S5
		BMP2
		BMPR1A
		BMPR2
		BNC2
		BOLA3
		BPGM
		BPTF
		BRAF
		BRAT1
		BRCA1
		BRCA2
		BRF1
		BRIP1
		BSCL2
		BTD
		BTK
		BTNL2
		BUB1
		BUB1B
		BVES
		C12orf57
		C1QBP
		C1R
		C1S
		C2
		C2CD3
		C3
		C4A
		CA2
		CACNA1A
		CACNA1C
		CACNA1D
		CACNA1H
		CACNA1S
		CACNB2
		CALCRL
		CALM1
		CALM2
		CALM3
		CALR
		CANT1
		CAPN15
		CAPN5
		CARD11
		CARD9
		CARMIL2
		CARS1
		CASK
		CASP10
		CASP8
		CASQ2
		CASR
		CAT
		CAV1
		CAV3
		CAVIN1
		CBL
		CBS
		CC2D2A
		CCBE1
		CCDC103
		CCDC115
		CCDC141
		CCDC174
		CCDC22
		CCDC28B
		CCDC32
		CCDC39
		CCDC40
		CCDC47
		CCDC65
		CCDC8
		CCM2
		CCND1
		CCND2
		CCNO
		CCNQ
		CD19
		CD244
		CD247
		CD27
		CD2AP
		CD3D
		CD3E
		CD40
		CD40LG
		CD46
		CD55
		CD70
		CD79A
		CD79B
		CD81
		CD96
		CDAN1
		CDC42
		CDC45
		CDC73
		CDH2
		CDH23
		CDHR1
		CDIN1
		CDK10
		CDK13
		CDK4
		CDK8
		CDKL5
		CDKN1B
		CDKN1C
		CDKN2A
		CDON
		CDSN
		CELSR1
		CENPE
		CENPF
		CEP104
		CEP120
		CEP164
		CEP19
		CEP290
		CEP41
		CEP57
		CERKL
		CFAP298
		CFAP300
		CFAP410
		CFAP418
		CFAP53
		CFB
		CFC1
		CFH
		CFHR1
		CFHR3
		CFI
		CFTR
		CHCHD2
		CHD4
		CHD7
		CHKB
		CHN1
		CHRM3
		CHRNA1
		CHRNA3
		CHRNA7
		CHRND
		CHRNG
		CHST14
		CHST3
		CHUK
		CIB1
		CIITA
		CISD2
		CITED2
		CKAP2L
		CLCC1
		CLCF1
		CLCN2
		CLCN7
		CLCNKB
		CLDN1
		CLEC7A
		CLIC2
		CLN3
		CLPB
		CLRN1
		CNBP
		CNGA1
		CNGA3
		CNGB1
		CNGB3
		CNOT3
		COA5
		COA6
		COA8
		COG1
		COG2
		COG4
		COG5
		COG6
		COG7
		COG8
		COL11A1
		COL17A1
		COL18A1
		COL1A1
		COL1A2
		COL2A1
		COL3A1
		COL4A1
		COL4A2
		COL4A3
		COL4A4
		COL4A5
		COL5A1
		COL5A2
		COL6A1
		COL6A2
		COL6A3
		COL7A1
		COLGALT1
		COLQ
		COMT
		COPA
		COQ2
		COQ4
		COQ7
		COQ9
		CORIN
		COX1
		COX10
		COX14
		COX15
		COX16
		COX2
		COX3
		COX4I2
		COX5A
		COX6B1
		COX7B
		COX8A
		CP
		CPE
		CPLANE1
		CPLX1
		CPN1
		CPOX
		CPS1
		CPT1A
		CPT2
		CR2
		CRB1
		CRB2
		CREBBP
		CRELD1
		CRLF1
		CRPPA
		CRTAP
		CRX
		CRYAB
		CSF2RA
		CSF2RB
		CSGALNACT1
		CSNK2A1
		CSPP1
		CSRP3
		CST3
		CSTA
		CTBP1
		CTC1
		CTCF
		CTLA4
		CTNNA3
		CTNNB1
		CTNS
		CTSA
		CTSB
		CTSK
		CTU2
		CUBN
		CUL3
		CUL7
		CWC27
		CXCR4
		CYB561
		CYBA
		CYBB
		CYBC1
		CYLD
		CYP11A1
		CYP11B1
		CYP11B2
		CYP17A1
		CYP1B1
		CYP21A2
		CYP24A1
		CYP26C1
		CYP27A1
		CYP3A5
		CYP7B1
		CYTB
		D2HGDH
		DAAM2
		DACT1
		DARS1
		DBH
		DCAF17
		DCAF8
		DCC
		DCDC2
		DCHS1
		DCLRE1C
		DCTN1
		DCX
		DDB2
		DDC
		DDR2
		DDRGK1
		DDX11
		DDX3X
		DDX58
		DDX59
		DDX6
		DEAF1
		DES
		DGCR2
		DGCR6
		DGCR8
		DGUOK
		DHCR24
		DHCR7
		DHDDS
		DHODH
		DHPS
		DHX37
		DHX38
		DIS3L2
		DKC1
		DLD
		DLL1
		DLL3
		DLL4
		DLST
		DLX5
		DMD
		DMPK
		DMXL2
		DNAAF1
		DNAAF11
		DNAAF2
		DNAAF3
		DNAAF4
		DNAAF5
		DNAAF6
		DNAH1
		DNAH11
		DNAH5
		DNAH9
		DNAI1
		DNAI2
		DNAJB11
		DNAJB13
		DNAJC19
		DNAJC21
		DNAJC30
		DNAL1
		DNASE1
		DNASE1L3
		DNM2
		DNMT3A
		DNMT3B
		DOCK3
		DOCK6
		DOCK8
		DOLK
		DPAGT1
		DPF2
		DPH1
		DPM1
		DPM3
		DPP6
		DRC1
		DSC2
		DSE
		DSG1
		DSG2
		DSG4
		DSP
		DST
		DTNA
		DTNBP1
		DUOX2
		DUOXA2
		DUSP6
		DVL1
		DVL3
		DYNC2H1
		DYNC2I1
		DYNC2I2
		DYNC2LI1
		DYRK1A
		DYRK1B
		DYSF
		DZIP1
		DZIP1L
		EBP
		ECE1
		ECHS1
		EDA
		EDN1
		EDNRA
		EDNRB
		EED
		EFEMP1
		EFEMP2
		EFL1
		EFTUD2
		EGFR
		EHMT1
		EIF2AK3
		EIF2AK4
		EIF4G1
		ELAC2
		ELANE
		ELMO2
		ELN
		ELOVL4
		ELP1
		EMD
		EMG1
		ENG
		ENPP1
		EOGT
		EP300
		EPAS1
		EPB41
		EPB42
		EPCAM
		EPG5
		EPHB2
		EPHB4
		EPHX2
		EPOR
		ERBB3
		ERCC1
		ERCC2
		ERCC3
		ERCC4
		ERCC5
		ERCC6
		ERCC8
		ERF
		ERGIC1
		ERMARD
		ESCO2
		ESPN
		ESR1
		ESS2
		ETHE1
		ETV6
		EVC
		EVC2
		EWSR1
		EXOC2
		EXOC6B
		EXT1
		EXT2
		EXTL3
		EYA4
		EYS
		EZH2
		F10
		F11
		F12
		F13A1
		F13B
		F2
		F5
		F7
		F8
		F9
		FADD
		FAH
		FAM111A
		FAM149B1
		FAM161A
		FAN1
		FANCA
		FANCB
		FANCC
		FANCD2
		FANCE
		FANCF
		FANCG
		FANCI
		FANCL
		FANCM
		FAR1
		FARSA
		FARSB
		FAS
		FASLG
		FASTKD2
		FAT4
		FBLN5
		FBN1
		FBN2
		FBP1
		FBXL4
		FBXW11
		FCGR2A
		FCGR2B
		FCHO1
		FDFT1
		FECH
		FERMT1
		FERMT3
		FEZF1
		FGA
		FGB
		FGD1
		FGF10
		FGF13
		FGF17
		FGF20
		FGF8
		FGFR1
		FGFR2
		FGFR3
		FGFRL1
		FGG
		FH
		FHL1
		FHOD3
		FIBP
		FIG4
		FKBP14
		FKRP
		FKTN
		FLAD1
		FLCN
		FLI1
		FLNA
		FLNB
		FLNC
		FLRT3
		FLT4
		FLVCR1
		FMN2
		FMO3
		FMR1
		FN1
		FOXC1
		FOXC2
		FOXE1
		FOXE3
		FOXF1
		FOXJ1
		FOXP1
		FOXP3
		FOXRED1
		FRA16E
		FRAS1
		FREM2
		FRG1
		FSCN2
		FSHR
		FTCD
		FTO
		FUCA1
		FUT8
		FUZ
		FXN
		FYB1
		FZD2
		FZD4
		G6PC1
		G6PC3
		G6PD
		GAA
		GABRD
		GALC
		GALE
		GALK1
		GALNS
		GALNT3
		GANAB
		GAS2L2
		GAS8
		GATA1
		GATA2
		GATA3
		GATA4
		GATA5
		GATA6
		GATAD1
		GATB
		GATC
		GBA
		GBE1
		GCDH
		GCGR
		GCH1
		GCK
		GCLC
		GDAP1
		GDF1
		GDF2
		GDF3
		GDF6
		GFI1
		GFI1B
		GFM2
		GGCX
		GHR
		GIGYF2
		GINS1
		GJA1
		GJA5
		GJA8
		GJB2
		GJB3
		GJB4
		GJB6
		GJC2
		GLA
		GLB1
		GLI1
		GLI2
		GLI3
		GLIS3
		GLMN
		GLRX5
		GLUL
		GM2A
		GMPPA
		GMPPB
		GNA11
		GNAI2
		GNAI3
		GNAO1
		GNAQ
		GNAS
		GNAT2
		GNB2
		GNB3
		GNB5
		GNE
		GNPTAB
		GNPTG
		GNS
		GP1BA
		GP1BB
		GP6
		GP9
		GPC3
		GPC4
		GPC6
		GPD1
		GPD1L
		GPI
		GPIHBP1
		GPR101
		GPX4
		GREB1L
		GRIA4
		GRIP1
		GSN
		GTF2E2
		GTF2H5
		GTPBP3
		GUCA1B
		GUCY1A1
		GUSB
		GYG1
		GYPC
		GYS1
		H19
		H19-ICR
		HAAO
		HABP2
		HADH
		HADHA
		HADHB
		HAMP
		HAVCR2
		HBA1
		HBA2
		HBB
		HBG1
		HBG2
		HCCS
		HCN4
		HCRT
		HDAC4
		HDAC8
		HEPHL1
		HES7
		HESX1
		HEXA
		HEXB
		HFE
		HGD
		HGSNAT
		HIBCH
		HJV
		HK1
		HLA-A
		HLA-B
		HLA-DQB1
		HLA-DRB1
		HLCS
		HMBS
		HMCN1
		HMGA2
		HMGCL
		HNF1A
		HNF4A
		HNRNPA1
		HNRNPA2B1
		HNRNPH2
		HNRNPK
		HNRNPU
		HOXA1
		HOXA11
		HOXA13
		HOXD13
		HPGD
		HPS1
		HPS3
		HPS4
		HPS5
		HPS6
		HPSE2
		HRAS
		HS2ST1
		HS3ST6
		HS6ST1
		HSD11B2
		HSD17B10
		HSD17B4
		HSD3B2
		HSD3B7
		HSPA9
		HSPG2
		HTRA1
		HTRA2
		HTT
		HUWE1
		HYDIN
		HYLS1
		HYMAI
		HYOU1
		IARS1
		IARS2
		ICOS
		IDH1
		IDH2
		IDH3A
		IDH3B
		IDS
		IDUA
		IFIH1
		IFNG
		IFNGR1
		IFT122
		IFT140
		IFT172
		IFT27
		IFT43
		IFT74
		IFT80
		IFT81
		IGBP1
		IGF1R
		IGF2
		IGFBP7
		IGHM
		IGLL1
		IGSF3
		IKBKG
		IKZF1
		IKZF3
		IL10
		IL10RA
		IL12B
		IL12RB1
		IL17F
		IL17RA
		IL17RC
		IL17RD
		IL1RN
		IL23R
		IL2RA
		IL2RB
		IL2RG
		IL36RN
		IL6
		IL7
		IL7R
		IMPDH1
		IMPG2
		INF2
		INPP5E
		INPPL1
		INS
		INSR
		INTS1
		INTU
		INVS
		IQCB1
		IQSEC2
		IRF2BP2
		IRF5
		IRF6
		IRF8
		IRX5
		ISCU
		ISG15
		ITCH
		ITGA2B
		ITGA3
		ITGA7
		ITGA8
		ITGB3
		ITK
		ITPA
		ITPR1
		IVD
		IVNS1ABP
		IYD
		JAG1
		JAK1
		JAK2
		JAK3
		JAM2
		JPH2
		JUP
		KANSL1
		KAT5
		KAT6A
		KAT6B
		KAT8
		KATNIP
		KBTBD13
		KCNA1
		KCNA5
		KCND3
		KCNE1
		KCNE2
		KCNE3
		KCNH1
		KCNH2
		KCNJ1
		KCNJ11
		KCNJ18
		KCNJ2
		KCNJ5
		KCNK3
		KCNMA1
		KCNN3
		KCNN4
		KCNQ1
		KCNQ1OT1
		KCNQ2
		KCTD1
		KDELR2
		KDM1A
		KDM3B
		KDM4B
		KDM5B
		KDM6A
		KDM6B
		KDR
		KDSR
		KIAA0586
		KIAA0753
		KIAA1109
		KIAA1549
		KIF11
		KIF1B
		KIF20A
		KIF3B
		KIF5A
		KIF7
		KIT
		KITLG
		KIZ
		KLF1
		KLF13
		KLHL3
		KLHL41
		KLHL7
		KLLN
		KMT2C
		KMT2D
		KMT2E
		KNG1
		KNSTRN
		KPTN
		KRAS
		KRIT1
		KRT1
		KRT10
		KRT14
		KRT16
		KRT18
		KRT2
		KRT5
		KRT8
		KRT83
		KRT9
		KYNU
		LACC1
		LAMA2
		LAMA3
		LAMA4
		LAMB2
		LAMB3
		LAMC2
		LAMP2
		LARP7
		LARS2
		LAT
		LBR
		LCA5
		LCAT
		LCP2
		LDB3
		LDLR
		LDLRAP1
		LEMD2
		LEMD3
		LEP
		LEPR
		LETM1
		LFNG
		LHX3
		LHX4
		LIAS
		LIFR
		LIG4
		LIMS2
		LIPA
		LIPC
		LIPN
		LIPT1
		LMAN1
		LMBR1
		LMBRD1
		LMNA
		LMNB1
		LMOD1
		LMX1B
		LONP1
		LORICRIN
		LOX
		LOXL1
		LPIN2
		LPL
		LRAT
		LRBA
		LRIG2
		LRP1
		LRP12
		LRP2
		LRP5
		LRP6
		LRPPRC
		LRRC32
		LRRC56
		LRRC8A
		LRRK2
		LTBP2
		LTBP3
		LTBP4
		LYST
		LYZ
		LZTFL1
		LZTR1
		MAB21L1
		MAD2L2
		MADD
		MAF
		MAFB
		MAGEL2
		MAGT1
		MAK
		MALT1
		MAN2B1
		MANBA
		MAP1B
		MAP2K1
		MAP2K2
		MAP3K1
		MAP3K20
		MAP3K7
		MAPK1
		MAPK8IP3
		MAPRE2
		MAPT
		MARS2
		MASP1
		MAX
		MBTPS2
		MC1R
		MC2R
		MC4R
		MCCC1
		MCCC2
		MCFD2
		MCIDAS
		MCM10
		MCM4
		MDH2
		MDM2
		MECP2
		MED12
		MED13
		MED13L
		MED25
		MEF2A
		MEFV
		MEGF8
		MEIS2
		MEN1
		MEOX1
		MERTK
		MESP2
		METTL5
		MFAP5
		MGAT2
		MGME1
		MGP
		MIB1
		MICOS13
		MID1
		MIF
		MINPP1
		MIPEP
		MITF
		MKKS
		MKS1
		MLH1
		MLH3
		MLXIPL
		MLYCD
		MMACHC
		MMP1
		MMP14
		MMP2
		MMP21
		MMUT
		MNS1
		MNX1
		MOG
		MOGS
		MPEG1
		MPI
		MPIG6B
		MPL
		MPLKIP
		MRAP
		MRAS
		MRE11
		MRPL12
		MRPL3
		MRPL44
		MRPS14
		MRPS16
		MRPS22
		MS4A1
		MSH2
		MSH6
		MSL3
		MSX1
		MSX2
		MTAP
		MTFMT
		MTHFR
		MTM1
		MTMR14
		MTO1
		MTOR
		MTRR
		MTTP
		MTX2
		MUC1
		MUC5B
		MVK
		MYBPC3
		MYC
		MYCN
		MYD88
		MYH11
		MYH3
		MYH6
		MYH7
		MYH8
		MYH9
		MYL2
		MYL3
		MYL4
		MYLK
		MYLK2
		MYMK
		MYO18B
		MYO1H
		MYO5B
		MYOC
		MYOCD
		MYOF
		MYORG
		MYOT
		MYOZ2
		MYPN
		MYRF
		MYSM1
		MYT1L
		NAA10
		NADSYN1
		NAGA
		NAGLU
		NAGS
		NAXD
		NBAS
		NBEAL2
		NCAPG2
		NCF1
		NCF2
		NCF4
		NCKAP1L
		ND1
		ND2
		ND4
		ND4L
		ND5
		ND6
		NDE1
		NDNF
		NDP
		NDUFA1
		NDUFA10
		NDUFA11
		NDUFA12
		NDUFA13
		NDUFA2
		NDUFA4
		NDUFA6
		NDUFA8
		NDUFA9
		NDUFAF1
		NDUFAF2
		NDUFAF3
		NDUFAF4
		NDUFAF5
		NDUFAF6
		NDUFAF8
		NDUFB10
		NDUFB11
		NDUFB3
		NDUFB8
		NDUFB9
		NDUFC2
		NDUFS1
		NDUFS2
		NDUFS3
		NDUFS4
		NDUFS6
		NDUFS7
		NDUFS8
		NDUFV1
		NDUFV2
		NEB
		NECTIN1
		NEDD4L
		NEK1
		NEK10
		NEK2
		NEK8
		NEK9
		NEU1
		NEUROD2
		NEUROG3
		NEXN
		NF1
		NF2
		NFE2L2
		NFIA
		NFIX
		NFKB1
		NFKB2
		NFKBIL1
		NFS1
		NFU1
		NGLY1
		NHLRC2
		NHP2
		NIPBL
		NKAP
		NKX2-1
		NKX2-5
		NKX2-6
		NLRC4
		NLRP1
		NLRP12
		NLRP3
		NME8
		NMNAT1
		NNT
		NOD2
		NODAL
		NONO
		NOP10
		NOS1AP
		NOS3
		NOTCH1
		NOTCH2
		NOTCH2NLC
		NOTCH3
		NPC1
		NPC2
		NPHP1
		NPHP3
		NPHP4
		NPM1
		NPPA
		NR0B1
		NR2E3
		NR2F2
		NR3C1
		NR3C2
		NR5A1
		NRAS
		NRL
		NRXN1
		NSD1
		NSD2
		NSDHL
		NSMCE2
		NSMCE3
		NSUN2
		NT5E
		NTNG2
		NTRK1
		NUBPL
		NUMA1
		NUP107
		NUP155
		NUP188
		NXN
		OBSL1
		OCLN
		ODAD1
		ODAD2
		ODAD3
		ODAD4
		ODC1
		OFD1
		OGT
		OPA1
		ORAI1
		OSGEP
		OSTM1
		OTC
		OTUD5
		OTUD6B
		OTULIN
		OTX2
		P2RY12
		P4HA2
		PACS1
		PACS2
		PAFAH1B1
		PAH
		PALB2
		PALLD
		PAM16
		PARN
		PARS2
		PAX1
		PAX3
		PAX6
		PAX8
		PBX1
		PCARE
		PCCA
		PCCB
		PCGF2
		PCNA
		PCNT
		PCSK9
		PDCD10
		PDE11A
		PDE3A
		PDE4D
		PDE6A
		PDE6B
		PDE6C
		PDE6D
		PDE6G
		PDE6H
		PDE8B
		PDGFB
		PDGFRA
		PDGFRB
		PDHA1
		PDSS1
		PDSS2
		PDX1
		PEPD
		PERP
		PET100
		PEX1
		PEX10
		PEX11B
		PEX12
		PEX13
		PEX14
		PEX16
		PEX19
		PEX2
		PEX26
		PEX3
		PEX5
		PEX6
		PEX7
		PGAP1
		PGAP2
		PGAP3
		PGM1
		PGM3
		PHF21A
		PHGDH
		PHKA2
		PHKG2
		PHOX2B
		PHYH
		PIBF1
		PIEZO1
		PIEZO2
		PIGA
		PIGF
		PIGG
		PIGL
		PIGM
		PIGN
		PIGO
		PIGP
		PIGQ
		PIGS
		PIGT
		PIGU
		PIGV
		PIGW
		PIGY
		PIK3C2A
		PIK3CA
		PIK3CD
		PIK3R1
		PIK3R2
		PITX2
		PKD1
		PKD1L1
		PKD2
		PKDCC
		PKHD1
		PKLR
		PKP2
		PLAG1
		PLAU
		PLCB3
		PLCB4
		PLCG2
		PLD1
		PLEC
		PLEKHM1
		PLG
		PLIN1
		PLN
		PLOD1
		PLOD3
		PLP1
		PLVAP
		PMM2
		PMS1
		PMS2
		PNKP
		PNP
		PNPLA2
		PNPLA6
		POGZ
		POLA1
		POLD1
		POLE
		POLG
		POLG2
		POLH
		POLR1A
		POLR1B
		POLR1C
		POLR1D
		POLR3A
		POMGNT1
		POMK
		POMP
		POMT1
		POMT2
		POR
		PORCN
		POT1
		POU1F1
		POU3F4
		POU6F2
		PPA2
		PPARG
		PPCS
		PPOX
		PPP1CB
		PPP1R15B
		PPP1R17
		PPP1R21
		PPP2CA
		PPP2R1A
		PPP2R5D
		PQBP1
		PRCD
		PRDM16
		PRDM5
		PRDM6
		PRF1
		PRG4
		PRKACA
		PRKACB
		PRKACG
		PRKAG2
		PRKAR1A
		PRKCD
		PRKCH
		PRKCSH
		PRKG1
		PRNP
		PROC
		PROK2
		PROKR2
		PROM1
		PROP1
		PROS1
		PRPF3
		PRPF31
		PRPF4
		PRPF6
		PRPF8
		PRPH2
		PRRX1
		PSAP
		PSAT1
		PSEN1
		PSEN2
		PSMB10
		PSMB4
		PSMB8
		PSMB9
		PSMD12
		PSMG2
		PSTPIP1
		PTCH1
		PTCH2
		PTDSS1
		PTEN
		PTF1A
		PTGIS
		PTH1R
		PTPN11
		PTPN14
		PTPN22
		PTPN23
		PTPRC
		PUF60
		PURA
		PUS7
		PYCR1
		PYGL
		PYGM
		PYROXD1
		QRICH1
		QRSL1
		RAB23
		RAB27A
		RAB3GAP2
		RABL3
		RAC1
		RAC2
		RAD21
		RAD51
		RAD51C
		RAF1
		RAG1
		RAG2
		RAI1
		RANBP2
		RARA
		RARB
		RASA1
		RASGRP1
		RB1
		RBBP8
		RBCK1
		RBM10
		RBM20
		RBM8A
		RBP3
		RBP4
		RBPJ
		RDH12
		RDH5
		RECQL4
		REEP6
		RELN
		REN
		RERE
		REST
		RET
		RFT1
		RFWD3
		RGR
		RGS5
		RHAG
		RHBDF2
		RHCE
		RHD
		RHO
		RHOH
		RIN2
		RINT1
		RIPK1
		RIPK4
		RIPPLY2
		RIT1
		RLBP1
		RLIM
		RMND1
		RMRP
		RNASEH1
		RNASEH2A
		RNASEH2B
		RNASEH2C
		RNF113A
		RNF125
		RNF168
		RNF2
		RNF213
		RNF6
		RNU4ATAC
		ROBO4
		ROM1
		ROR2
		RORC
		RP1
		RP1L1
		RP2
		RP9
		RPE65
		RPGR
		RPGRIP1
		RPGRIP1L
		RPL10
		RPL11
		RPL15
		RPL18
		RPL26
		RPL27
		RPL35
		RPL35A
		RPL3L
		RPL5
		RPS10
		RPS15A
		RPS17
		RPS19
		RPS24
		RPS26
		RPS27
		RPS28
		RPS29
		RPS6KA3
		RPS7
		RPSA
		RRAS2
		RRM2B
		RS1
		RSPH1
		RSPH3
		RSPH4A
		RSPH9
		RSPO2
		RSPRY1
		RTEL1
		RTTN
		RUNX1
		RYR1
		RYR2
		SACS
		SAG
		SALL1
		SALL4
		SAMD9
		SAMD9L
		SAMHD1
		SARDH
		SARS2
		SATB1
		SATB2
		SBDS
		SC5D
		SCAPER
		SCARB2
		SCARF2
		SCN10A
		SCN11A
		SCN1B
		SCN2A
		SCN2B
		SCN3B
		SCN4A
		SCN4B
		SCN5A
		SCN9A
		SCNN1A
		SCNN1B
		SCNN1G
		SCO1
		SCO2
		SCUBE3
		SCYL1
		SDCCAG8
		SDHA
		SDHAF1
		SDHAF2
		SDHB
		SDHC
		SDHD
		SEC23A
		SEC23B
		SEC31A
		SEC61A1
		SEC63
		SELENOI
		SELENON
		SEMA3A
		SEMA3E
		SEMA4A
		SERPINA6
		SERPINC1
		SERPIND1
		SERPINE1
		SERPINF2
		SERPING1
		SETBP1
		SETD1A
		SETD2
		SETD5
		SETX
		SF3B1
		SF3B4
		SFTPA2
		SFTPB
		SFTPC
		SGCA
		SGCB
		SGCD
		SGCG
		SGO1
		SGSH
		SH2B3
		SH2D1A
		SH3BP2
		SH3PXD2B
		SHANK3
		SHH
		SHMT2
		SHOC2
		SHPK
		SIAH1
		SIK1
		SIK3
		SIN3A
		SIX3
		SIX6
		SKI
		SKIV2L
		SLC12A1
		SLC12A2
		SLC12A3
		SLC17A5
		SLC18A2
		SLC19A2
		SLC19A3
		SLC1A3
		SLC20A2
		SLC22A4
		SLC22A5
		SLC25A11
		SLC25A13
		SLC25A20
		SLC25A22
		SLC25A24
		SLC25A26
		SLC25A3
		SLC25A4
		SLC26A2
		SLC26A3
		SLC27A4
		SLC29A3
		SLC2A1
		SLC2A10
		SLC30A10
		SLC34A2
		SLC35A1
		SLC35A2
		SLC37A4
		SLC39A13
		SLC39A4
		SLC40A1
		SLC4A1
		SLC5A5
		SLC6A6
		SLC7A14
		SLC7A7
		SLCO2A1
		SLFN14
		SLURP1
		SLX4
		SMAD3
		SMAD4
		SMAD6
		SMAD9
		SMARCA2
		SMARCA4
		SMARCAL1
		SMARCB1
		SMARCC2
		SMARCD1
		SMARCE1
		SMC1A
		SMC3
		SMCHD1
		SMG8
		SMG9
		SMN1
		SMO
		SMOC1
		SMPD1
		SNAI2
		SNAP29
		SNCA
		SNIP1
		SNRNP200
		SNRPB
		SNRPN
		SNTA1
		SNX10
		SNX14
		SOCS1
		SON
		SOS1
		SOS2
		SOX10
		SOX11
		SOX18
		SOX2
		SOX3
		SOX4
		SOX5
		SOX6
		SOX9
		SP110
		SP7
		SPAG1
		SPARC
		SPATA5
		SPATA7
		SPECC1L
		SPEF2
		SPEG
		SPEN
		SPG11
		SPINK5
		SPOP
		SPRY2
		SPRY4
		SPTA1
[truncated: 867 more rows]

## Sheet: RA-related genes in 3 databases
Table.S2 CAD-related and RA-related genes in 3 disease databases
database	gene
HPO	ACP5
	CD244
	CD247
	CIITA
	DCLRE1C
	GCH1
	HLA-DRB1
	IL10
	IL2RA
	IL2RB
	IL6
	LACC1
	MIF
	NFKBIL1
	PTPN22
	SLC22A4
	STAT4
dbSNP	IL6ST
	CTLA4
	CD40
	TNFAIP3
	IRF5
	HLA-DQA1
	PADI4
	C5
	CCR6
	CCL21
	REL
	TRAF1
	LRRK2
	PTPN2
	TNFRSF14
	PRKCQ
	BLK
	SERPINH1
	SH2B3
	HLA-DQA2
	MAP3K8
	HLA-DQB1
	NFKBIE
	SPRED2
	UBASH3A
	IL21
	AFF3
	IL2
	PHF19
	TSBP1
	MMEL1
	ANKRD55
	OLIG3
	CSF2
	ETS1
	CDK6
	CDK4
	PRKCH
	LINC02656
	OLAH
	RBPJ
	BTNL2
	UBE2L3
	IRF8
	KIF5A
	ARID5B
	TNPO3
	MACIR
	LBH
	PON1
	RTKN2
	B3GNT2
	PXK
	SALL3
	IL6R
	DPP4
	AIRE
	PLD4
	FCGR2A
	YDJC
	HLA-B
	MICA
	FCRL3
	CD28
	LINC01104
	RUNX1
	IRAK1
	SFTPD
	TRAF6
	CD226
	IRF4
	CASP8
	PTPN11
	IGFBP1
	APOM
	PVT1
	GATA3
	MECP2
	CFLAR
	TYK2
	CDK2
	TNFRSF9
	HLA-DRA
	TAGAP
	IFI16
	CD83
	PRKCB
	CCL19
	ALPL
	HLA-E
	IL3
	RAD51B
	ELMO1
	CD2
	ATXN2
	FADS1
	ATG5
	FLI1
	C1QBP
	FADS2
	RAG1
	PDE3A
	KIAA1109
	MED1
	GRM5
	CXCR5
	CD5
	NR2F2
	CDK5RAP2
	QKI
	BAG6
	ARL15
	DNASE1L3
	DDX6
	MAFB
	MAP2K6
	RAG2
	TPD52
	ANXA3
	IFNGR2
	GRHL2
	IKZF3
	PSMA4
	JAZF1
	PFKL
	COG6
	SUOX
	TEC
	SLCO1C1
	RCHY1
	EOMES
	RASGRP1
	PTPRM
	ETFA
	OS9
	LMO4
	QPCT
	RABEP1
	MTF1
	STAG1
	CERS6
	PDE2A
	HLA-DQB2
	RIT2
	CD84
	CASTOR1
	AHNAK2
	ARAP1
	BATF
	ARHGEF3
	CEP57
	FAM107A
	INPP5B
	FADS3
	RNASEH2B
	KCNIP4
	IFNK
	ABHD6
	SPSB1
	POU3F1
	CST5
	PIP4K2C
	SLC6A11
	DDA1
	MDGA2
	SYNGR1
	ZNF175
	PPM1L
	PPIL4
	IL20RB
	N4BP1
	ENOX1
	RPP14
	WDFY4
	GUCY1B2
	PLCL2
	PHACTR3
	CNTNAP4
	VPS37C
	ARAP2
	PHTF1
	MOB3B
	ANO8
	CLNK
	TXNDC11
	CLYBL
	TRHDE
	CBLN2
	FLACC1
	GALNT18
	ACOXL
	ARL14
	TP53
	SMIM21
	ZNF438
	GMCL2
	ZNF774
	TNF
	FAM124A
	VEGFA
	TGFB1
	MTHFR
	HIF1A
	LINC00452
	LINC01483
	GABARAPL3
	RPS12P4
	CYP4F23P
	LOC730100
	LOC100506023
	LOC101927437
	LOC100506403
	STAT3
	MMP9
	CRP
	ADIPOQ
	ABCB1
	VDR
	NFKB1
	IL1B
	TLR4
	IFNG
	IL17A
	CCL2
	CCR5
	BIRC5
	TLR2
	CXCL12
	FOXP3
	SPP1
	IL18
	FAS
	PDCD1
	IL4
	AGER
	NLRP3
	MBL2
	MMP1
	MIR146A
	TNFRSF11B
	MIR155
	RETN
	MMP3
	CXCL10
	TNFRSF1A
	TNFSF11
	IL33
	NOS3
	S100A9
	CXCL8
	IL12B
	DKK1
	TNFRSF1B
	FCGR3A
	IL23R
	NR3C1
	CCN1
	IL1RN
	COMP
	TNFSF15
	VCAM1
	LEP
	HMGB1
	IL34
	PADI2
	ICAM1
	CXCL13
	FASLG
	VIM
	IL15
	HAVCR2
	HLA-DPB1
	IL4R
	IL27
	MMP2
	SLC19A1
	IL37
	NPPB
	FCGR3B
	HLA-G
	TNFSF10
	TNFRSF6B
	NOS2
	TLR3
	NAMPT
	CHI3L1
	TYMS
	P2RX7
	TNFSF13B
	LTA
	SOST
	AKT1
	S100A8
	SAA1
	PTGS2
	GSTM1
	IL17F
	LGALS9
	SLC11A1
	TNFSF13
	SIRT1
	MIR499A
	BSG
	CARD8
	HAMP
	IL22
	TXNDC5
	GZMB
	IL23A
	CCR7
	GAS5
	FCGR2B
	CXCL16
	BCL2
	CXCR4
	DHFR
	ICOS
	CDKN1A
	RORC
	MAPK14
	LGALS3
	FSTL1
	CD14
	IL1A
	CCL5
	CD40LG
	ITGAV
	CCR2
	COL2A1
	IL12A
	PRL
	CX3CL1
	MIR223
	ITGAM
	APOE
	IL32
	CCL20
	TNFSF12
	IL9
	ACE
	S100A12
	CD274
	IFNL1
	YWHAH
	MDM2
	SERPINE1
	GSTT1
	AIF1
	XRCC1
	RELA
	TYRO3
	PARP1
	RAC1
	HLA-C
	NAT2
	HDAC1
	HSPA5
	C3
	IL13
	CCN2
	MEFV
	KLF12
	GRN
	PTX3
	CALR
	THBS1
	H19
	ANGPT2
	ADM
	ADAM17
	SELE
	SOCS1
	S100A4
	NEAT1
	MIR27A
	PTPRC
	IL7
	TREM1
	TNFRSF11A
	TLR5
	MIR16-1
	MIR140
	ZFP36
	IL16
	GHSR
	TAP2
	EGFR
	ADAMTS4
	GPI
	ADAM15
	TNFRSF13C
	PDCD5
	CTHRC1
	E2F2
	BRAF
	FPGS
	PPARG
	IGF1
	STEAP4
	CD4
	MAPK1
	MIR21
	ITGB1
	MUC1
	SERPINA1
	TLR9
	MAPK8
	OGG1
	PLAUR
	Fasl
	MIR145
	CALCA
	MMP14
	HOTAIR
	HP
	NFKBIA
	ITGB2
	PRKAA1
	WNT5A
	SUMO1
	F2RL1
	AHSG
	PTH
	TF
	YY1
	AXL
	MIR221
	CX3CR1
	IL7R
	ADAM10
	MMP13
	MIR143
	APLN
	GSN
	MTRR
	LRP5
	MIR17
	GNAQ
	CNR2
	CSF1
	RARRES2
	MIR124-1
	CCL3
	ENO1
	CD276
	MUC5B
	MIR22
	HNRNPA2B1
	TLR8
	FAP
	CXCL9
	Shh
	CCR3
	VIP
	SPRY2
	PTGES
	NLRP1
	LILRB1
	DHCR7
	TNFSF14
	SEMA4D
	HRH4
	KIR2DS2
	TAB2
	SYVN1
	BTLA
	KLRC1
	KLRB1
	PCSK6
	KLRD1
	TNFRSF25
	GGH
	CLEC16A
	MSRA
	TIMD4
	TRAF3IP2
	ATIC
	TNFSF18
	AGXT2
	Gli1
	LST1
	ERBB2
	CTNNB1
	MYC
	MTOR
	EMCN
	NFE2L2
	SOD1
	ATM
	HMOX1
	RB1
	NOD2
	ABCG2
	KDR
	CFH
	JUN
	RHOA
	HGF
	FN1
	FLT1
	PCSK9
	CST3
	MPO
	EGF
	AHR
	F3
	SMAD3
	FOXO3
	GDF15
	CLU
	MALAT1
	CREB1
	IRS1
	ANXA2
	ELAVL1
	RBP4
	PIN1
	PROC
	CD209
	SELP
	ADORA2A
	GC
	TPMT
	MIR126
	KLRK1
	CAT
	HSPA8
	OLR1
	BCL6
	TLR7
	CYBA
	MTDH
	FABP4
	BTK
	PIK3CG
	ZAP70
	TSLP
	CD163
	BGLAP
	CD38
	IRF1
	CXCR3
	SPHK1
	HDAC3
	TRAF2
	MEG3
	CR1
	XBP1
	NR1H3
	CUL1
	Mt1
	TNFRSF8
	AKT2
	ANGPTL4
	ITLN1
	HAVCR1
	BAK1
	TEK
	MIR375
	ITGA4
	CRH
	MAP3K5
	TAP1
	BAD
	MIR222
	GP6
	HDAC4
	SLC7A5
	MIR141
	MIR204
	NOD1
	NFATC1
	ATG16L1
	BIRC3
	MIR125B1
	VAV1
	SEMA3A
	VTCN1
	CD80
	MIR451A
	MS4A1
	FCGR1A
	CCL11
	CHRM3
	MERTK
	PRTN3
	CIP2A
	MIR199A1
	GDF5
	TNFSF4
	OSM
	PIK3CD
	CD200
	UNG
	HIPK2
	IKBKE
	IFNA2
	AIM2
	TBX5
	CLEC7A
	IL31
	KIR2DL2
	TNFRSF12A
	NPSR1
	ASIC1
	MIR23B
	PPBP
	TNIP1
	IL17RA
	MAF
	LAIR1
	TLR10
	MIR483
	CALCRL
	S100A11
	MPG
	DDX39B
	CDH11
	LPAR1
	EFNB1
	MIR129-1
	AHRR
	NCR3
	ADGRG1
	SFRP5
	MIR590
	Ptpra
	IL20
	NCF4
	FLT3LG
	SOX5
	CMKLR1
	CCL3L1
	IRF9
	JAM3
	CD6
	ITGA9
	Gls
	IL21R
	BST1
	IL26
	CD200R1
	MIR410
	PSTPIP1
	LILRA3
	LGALS2
	FOLR2
	IL9R
	DHODH
	SIGIRR
	LTB
	SDC3
	SEMA4A
	PGLYRP1
	MFAP4
	DNASE2
	MIR155HG
	SLC8A3
	OSCAR
	HOXD9
	PERP
	IFN1@
	MIR650
	MIR99B
	IRX1
	GPSM3
	RASGRP4
	ADAD1
	PLB1
	LINC02381
	Mir148b
	ESR1
	AR
	PTEN
	CFTR
	TERT
	JAK2
	PIK3CA
	CD44
	GSTP1
	F2
	MET
	EZH2
	HFE
	CYP2C19
	ADRB2
	ESR2
	GSK3B
	VWF
	IGF1R
	APOA1
	CAV1
	FTO
	GHRL
	Notch1
	CASP3
	EDN1
	MAPK3
	APOB
	PTK2
	LDLR
	FLT3
	COL1A1
	FGF2
	ALB
	HTR2A
	CETP
	FGF23
	MCL1
	MIR34A
	IGF2
	LEPR
	OPRM1
	CYP3A5
	IGFBP3
	BMP2
	TIMP1
	KCNQ1
	FOXO1
	BCL2L1
	CASR
	FOXM1
	GBA
	CNR1
	HSPA4
	PRKCD
	CD36
	XIAP
	ENG
	KL
	PKM
	PLAU
	FLG
	TNNT2
	TGFBR2
	EPAS1
	EPO
	PML
	MC4R
	AMH
	PRKDC
	EZR
	RAF1
	LGALS1
	SYK
	CYP1A2
	MYD88
	HSPA1A
	EGR1
	VEGFC
	TRPV1
	HPSE
	ERBB3
	GNB3
	BCL2L11
	SMAD2
	BMP4
	VCP
	IAPP
	T
	HDAC2
	LRP1
	SLCO1B1
	ABCC1
	FGF21
	DNMT3B
	NCAM1
	TNNI3
	PLA2G7
	HSPD1
	FKBP5
	CEBPB
	SPARC
	DRD3
	CD34
	ADRB3
	F2R
	SREBF1
	SERPINF1
	FOS
	FNDC5
	ITGA2
	NPY
	SCARB1
	NRP1
	ANXA1
	ITGA5
	TGFBI
	CHRNA7
	GPX1
	MIR29A
	NGFR
	MUTYH
	NOX4
	MSH6
	MITF
	BST2
	CXCR2
	TNFRSF10B
	CTSB
	PECAM1
	CHUK
	TIMP3
	CHGA
	SNAI2
	PDGFB
	MIR210
	TNC
	DNM1L
	GFAP
	ALOX5
	Ifnb1
	STAT5A
	TREM2
	JAG1
	SMAD7
	SIRT3
	PDPN
	BCHE
	Ncf1
	ANGPT1
	AICDA
	ADA
	GATA4
	Lif
	CLOCK
	INHBA
	PRKCZ
	PTGS1
	FURIN
	PRMT5
	A2M
	IL1RL1
	ARRB2
	MIR125A
	MAP1LC3A
	SIRT6
	PLA2G2A
	CYLD
	KPNA2
	FADD
	MDM4
	Hc
	RELN
	MIR137
	RARB
	UCA1
	CSF1R
	CDH5
	ACKR3
	DDIT3
	MIR150
	PF4
	Map3k7
	TSPO
	IL1R1
	EIF4EBP1
	CP
	ALOX15
	HSP90B1
	KCNMA1
	MSTN
	PROCR
	TACR1
	SPI1
	HSD11B2
	ENPP2
	DUSP1
	ARG1
	PLA2G4A
	CTSK
	SFTPA1
	MALT1
	MDK
	OPTN
	HK2
	ACTA2
	JAK3
	GAS6
	Inpp5d
	S1PR1
	SMPD1
	AREG
	TNFRSF10A
	TBX21
	PDPK1
	TAC1
	NCOR1
	CD86
	SOX4
	NOX1
	CD1D
	IL24
	HSP90AB1
	MTNR1B
	ATF2
	MIR15A
	MBP
	BID
	ADIPOR1
	CSK
	MIR29B1
	BBC3
	PDIA3
	DYRK1A
	PON2
	RAP1A
	NR4A2
	Eif2ak2
	KRT8
	C4B
	IL11
	IFNGR1
	PRLR
	VCL
	SLC22A5
	NTN1
	Mir146
	CTSS
	CD63
	NFATC2
	CCL4
	ITCH
	KHDRBS1
	Keap1
	PTH1R
	MIR26A1
	PRDM1
	ATP1A1
	TRPC1
	INHA
	PTGER4
	MICB
	SFTPB
	TXNRD1
	MIR181A1
	GADD45A
	SLPI
	XDH
	MAPK9
	PGK1
	ANPEP
	HEXA
	MIR132
	DEK
	CCL18
	FPR2
	ENTPD1
	EFEMP1
	CCL17
	ACAN
	NPHS1
	MIR101-1
	C5AR1
	Csf3
	LOXL2
	MAP2K4
	IGFBP5
	MIR23A
	RPS6KA3
	CXCL5
	KLF2
	FPR1
	FCGRT
	ITPA
	C1QA
	LRP2
	MIR106B
	TPT1
	HLA-DRB4
	CRYGD
	SMO
	F11R
	NR1H2
	NONO
	ACP1
	SDC4
	PLTP
	MIR497
	NEDD9
	PTGER2
	SFTPC
	ID2
	TREX1
	MIR27B
	NRP2
	ITGA1
	MIR218-1
	DEFA1
	MIR92A1
	IL10RA
	GTF2I
	CCN4
	PFKFB3
	ST2
	PDCD1LG2
	IL2RG
	MIR378A
	ROBO1
	TRIB3
	Prdx6
	MIR424
	RPTOR
	MFGE8
	TNFRSF4
	MIR146B
	CCL22
	TRB
	MIR338
	MIR224
	FCN2
	MIR106A
	KPNA1
	MSR1
	MIR193A
	CCR1
	ORM1
	NPPC
	NCF2
	HEXB
	MRC1
	PSME3
	CD27
	Cd22
	MIR192
	GDF2
	NR2C2
	DCK
	MIR138-1
	TIRAP
	SLC2A3
	KIR2DL3
	KIR2DL1
	CCN3
	ITGAX
	LAG3
	CHAT
	MC3R
	TPSAB1
	ADORA3
	Il1
	EBAG9
	DNASE1
	ADAMTS5
	AMPD1
	CCR4
	REG1A
	SLC16A4
	TNFAIP6
	MIR26B
	IHH
	IL13RA2
	ASAH1
	DLL1
	VIPR1
	COX2
	HSPB8
	DOT1L
	ITGB5
	HAS2
	KIR2DS4
	TIA1
	Kdm6b
	CXCR6
	CLDN5
	ZC3H12A
	MIR128-1
	Socs3
	MIR212
	CYTOR
	MIR340
	DVL2
	MIR449A
	MAP2K7
	PTPRJ
	FCAR
	Thbs2
	CD69
	MC2R
	SPHK2
	B4GALT1
	CXCL2
	NCR1
	LTBR
	TRIB1
	IL25
	MIR135B
	PSMB9
	CD68
	GPBAR1
	ZFAS1
	IL15RA
	DDAH1
	PPARGC1B
	Cd55
	BACH2
	PIAS3
	CTH
	PRG4
	Dnmt1
	HLA-DMB
	TNFAIP8L2
	MIR495
	OLFM4
	UNC13D
	LEPQTL1
	LTB4R
	ERAP2
	SUMO4
	NR1D1
	TNFSF9
	SELENOS
	CD58
	MIR199A2
	FCN3
	MIRLET7C
	S1PR2
	S1PR3
	DDAH2
	CCN6
	CCL7
	ACD
	Ube2i
	ABCC11
	REV3L
	GDF11
	WARS1
	MST1
	CEMIP
	IER3
	ASH2L
	HLA-DMA
	RPS6KA5
	MIR181A2
	Mirlet7a-1
	MIR301A
	CCR9
	TRPC5
	TRIM32
	MIR191
	CIRBP
	MYO9B
	OSMR
	SIGLEC1
	HIP1
	NMT1
	CNP
	Grpr
	FCN1
	ADAMTS9
	EBI3
	AFF1
	MIR129-2
	MBD4
	CASC2
	TNFRSF17
	RNASE2
	TRIB2
	YTHDF2
	PPM1A
	BPI
	MIR363
	IL18R1
	RMRP
	MIR574
	PIM2
	PIWIL2
	GUSB
	Cd59a
	MIR361
	BMX
	PRSS2
	TNFRSF18
	NLRC5
	CYP7B1
	LTB4R2
	XCL1
	HAS1
	MIA
	KLRC2
	LECT2
	ALKBH5
	C1QB
	SEMA7A
	SEMA3C
	BHLHE41
	GSDMB
	LAMP3
	SNHG14
	SLCO1A2
	CCL24
	Trpm7
	Mir182
	ITPR2
	IKZF2
	MIR29B2
	SPRY1
	PTPRK
	LSP1
	C1QC
	PROK2
	MIR425
	CENPJ
	IL18BP
	DEFA3
	TNFRSF10D
	NCR2
	CDR1-AS
	MAP3K2
	SIGLEC9
	BANK1
	HLA-DOA
	MIR532
	IL13RA1
	P2RY11
	MIR138-2
	SLAMF7
	FZD5
	EBNA-1
	Gpr65
	PSMB7
	LPAR3
	IL36A
	MIR421
	MUC7
	POU2AF1
	fat-1
	EFEMP2
	KLRG1
	CASP5
	PRRC2A
	UNC5B
	MIR188
	IFNLR1
	CCL25
	CCL13
	AFF2
	THOP1
	CCL23
	PTPRS
	C1qtnf3
	SH3PXD2A
	UNC5C
	SAA2
	FGL1
	GLCCI1
	CASP12
	DUSP22
	MIR613
	NIN
	CLEC12A
	Kpnb1
	MIR543
	Mir20a
	OIP5
	ORM2
	MIA3
	IL18RAP
	FCRL4
	SLIT3
	ROBO3
	NLRP2
	CLEC4E
	BMP5
	VSIG4
	Grp
	SPA17
	IFNL2
	TNFSF8
	IRAK2
	RAMP2
	TRIM3
	SNAPIN
	MTMR3
	SH2D2A
	RASGRP2
	BMP3
	MIR448
	MIR346
	MIR498
	PLEK
	BRD1
	Hpgds
	TRAIP
	RUBCN
	Odc1
	MIR760
	CASC3
	Mir26a
	LINC-PINT
	KCNK5
	CABIN1
	HAND2-AS1
	CLEC5A
	Cnmd
	FER1L4
	Commd1
	Cxcl15
	CKLF
	COTL1
	MIR671
	CLEC4A
	ATP4A
	IL17RC
	NLRP6
	SUCNR1
	Adgre5
	HIVEP3
	PIWIL4
	SCUBE2
	Irf3
	MIR323A
	hsp70.3
	Ndrg2
	LPIN2
	CD101
	PADI3
	RPS6KA4
	MINK1
	VPREB1
	SIAE
	Rgs10
	TP53AIP1
	GBP5
	CBR3-AS1
	PGLYRP2
	LCE3C
	Mir152
	KREMEN1
	ASCC1
	FCRLA
	SAP30BP
	LCE3B
	WNT9A
	CCRL2
	CPA6
	LVRN
	SH3RF1
	BTN3A2
	ZC3HC1
	MIR766
	IL36B
	VSTM1
	Pggt1b
	MIR1908
	A1BG
	SLC30A6
	LEAP2
	Mir130a
	ADAMTSL2
	ENGASE
	POSH
	FCRL2
	CHID1
	NADSYN1
	DERL3
	IGHV1-69
	PCNP
	DHRS3
	SPAG16
	TNIP3
	NAA25
	THNSL2
	MIR573
	TRIM38
	FOXJ3
	Atp6v1c1
	Cort
	Card6
	MIR1915
	MRPL17
	TESPA1
	Mir365-1
	NKAPL
	STXBP6
	MMD
	TCTA
	Ik
	THRIL
	MIR4728
	Pkn3
	MIR5100
	Mir411
	IDDM8
	Mir323
	LINC00305
	TMEM187
	MAPKAPK5-AS1
	GGT6
	MIR6089
	MIR3614
	UMAD1
	MIR5196
	ZNF334
	SMTNL2
	MIR371B
	NTT
	TTC38
	MIR5571
	LINC00638
	MIR3926-1
	E2F3-IT1
	L71
OMIM	CSCI
	DEL6pter
	INTLQ3
	EXOC2
	HUS1B
	FOXQ1
	FOXF2
	FOXCUT
	FOXC1
	GMDS
	WRNIP1
	SERPINB1
	SERPINB9
	SERPINB6
	NQO2
	RIPK1
	BPHL
	TUBB2A
	TUBB2B
	PSMG4
	SLC22A23
	FAM50B
	PRPF4B
	ECI2
	CLLS4
	LRSL
	CDYL
	RPP40
	LYRM4
	PPP1R3G
	FARS2
	NRN1
	F13A1
	LY86
	OFC1
	RREB1
	SSR1
	CAGE1
	RIOK1
	DSP
	BMP6
	BLOC1S5
	EEF1E1
	SLC35B3
	HULC
	OFCC1
	TFAP2A
	TFAP2A-AS2
	GCNT2
	PAK1IP1
	TMEM14C
	MAK
	GCM2
	SYCP2L
	ELOVL2
	ERVFRD-1
	DFNA21
	ADTRP
	HIVEP1
	PHACTR1
	TBC1D7
	ETM3
	SCAR3
	SCZD3
	SIRT5
	NOL7
	RANBP9
	MCUR1
	BWQTL4
	CIHL
	CMAHP
	OTSC3
	TRA-TGC7-1
	JARID2
	DTNBP1
	MYLIP
	GMPR
	ATXN1
	RBM24
	CAP2
	FAM8A1
	NUP153
	KIF13A
	NHLRC1
	KDM1B
	RNF144B
	ID4
	MBOAT1
	E2F3
	CDKAL1
	CASC15
	NBAT1
	NRSN1
	DCDC2
	KAAG1
	MRS2
	GPLD1
	ALDH5A1
	KIAA0319
	TDP2
	ACOT13
	GMNN
	RIPOR2
	CARMIL1
	SCGN
	SLC17A1
	H2AC1
	H2BC1
	SLC17A4
	SLC17A3
	SLC17A2
	H1-1
	H3C1
	H4C1
	H4C2
	H3C2
	H2AC4
	H2BC3
	H3C3
	H1-2
	H4C3
	H1-6
	H2BC4
	H2AC6
	H1-4
	H2BC5
	H2BC6
	H4C4
	H3C4
	H2AC7
	H2BC7
	H4C5
	H2BC8
	H2AC8
	H3C6
	H1-3
	H4C6
	H4C7
	H3C7
	H2BC9
	H3C8
	H2BC10
	H4C8
	TRX-CAT1-2
	TRR-TCG4-1
	BTN2A2
	BTN3A1
	BTN2A3P
	BTN3A3
	BTN2A1
	BTN1A1
	TRR-ACG1-2
	TRV-CAC1-6
	ABT1
	ZNF322
	ALPQTL3
	DYX2
	NBLST4
	STQTL18
	H2BC11
	H2AC11
	H2BC12
	H4C9
	H2AC12
	TRV-AAC5-1
	PRSS16
	ZNF184
	TRS-AGA2-3
	TRS-TGA4-1
	TRS-TGA2-1
	TRV-AAC4-1
	TRT-AGT2-2
	TRX-CAT2-1
	H2BC13
	H2AC13
	H3C10
	H2AC14
	H2BC14
	H4C11
	H4C12
	H2AC15
	H2BC15
	H2AC16
	H1-5
	H3C11
	H4C13
	H3C12
	H2AC17
