# Supplementary material for: Identification of the susceptible genes and mechanism underlying the comorbid presence of coronary artery disease and rheumatoid arthritis: a network modularization analysis
Source: BMC Genomics. 2023 Jul 20;24:411. doi: 10.1186/s12864-023-09519-7 (PMC10360345; doi:10.1186/s12864-023-09519-7)
Supplement: Supplementary file 3 — Supplementary Material 3: Table. S3 The relationship between gene and module. [file 12864_2023_9519_MOESM3_ESM.xlsx]

## Sheet: Sheet1
Table.S3 The relationship between gene and module
GENE	module
ZPR1	green
HNRNPU	grey60
NCOR1	tan
CNOT1	greenyellow
SSRP1	brown
EIF1AX	blue
CD99	brown
PSMD1	green
CLDN4	midnightblue
BST2	yellow
KIAA0100	sienna3
CLCN3	violet
ADD3	orange
RNF13	brown
SMG7	pink
PON2	yellow
RPS4Y1	blue
RALB	brown
WWTR1	blue
GAS7	yellow
SPTLC1	red
TRIM2	cyan
GTF2F1	darkorange
HTATSF1	saddlebrown
OXSR1	paleturquoise
AKAP2	darkgrey
TRIOBP	tan
U2AF1	violet
SOX9	steelblue
VPS41	turquoise
KIAA0040	royalblue
RNF8	skyblue
PSD3	lightyellow
CPQ	pink
APC	darkturquoise
GGH	greenyellow
FAIM2	pink
GADD45A	magenta
AQP3	salmon
MAP3K5	green
ACTA1	skyblue
MPO	cyan
CDC6	orange
KDM6A	blue
DUSP4	blue
LPAR1	black
PRKX	blue
ZP3	darkgreen
MT1X	lightyellow
POT1	darkmagenta
EIF1AY	blue
GALC	lightsteelblue1
SPATA2	lightsteelblue1
SNCA	yellow
PTPRZ1	yellow
INPP4A	darkgreen
MIEF1	red
RNF24	yellow
SGCE	lightsteelblue1
JADE3	yellow
DDX3Y	blue
MBNL2	brown
DEFA1	purple
SLC26A1	turquoise
CIITA	brown
CD58	brown
CXCL13	purple
ATP2A1	skyblue
VGLL1	green
LIPT1	darkmagenta
ETV6	saddlebrown
TRAF1	red
HOXD9	brown
CRH	darkolivegreen
PGAM2	brown
OGG1	green
TCAP	turquoise
ROM1	mediumpurple3
OMD	pink
ADAM23	yellow
DISC1	darkgrey
RNASE2	purple
CXCR5	salmon
APOBEC2	brown
CETP	plum1
PRKY	blue
SLC1A1	turquoise
TIAM1	salmon
ANGPTL7	yellow
CSH1	yellowgreen
SMARCB1	lightyellow
USP9Y	blue
NR0B1	steelblue
KDM5D	blue
MAFK	midnightblue
RBMS3	saddlebrown
CDH19	yellow
ZNF141	paleturquoise
SCN8A	turquoise
IAPP	brown
TTTY14	blue
P2RX7	green
CD80	black
NKX2-8	turquoise
DGKQ	turquoise
EFCAB2	magenta
ARHGAP12	orange
CYP1A2	yellowgreen
SOX30	brown
IGSF1	cyan
NLGN4Y	blue
CSN3	blue
ADAM11	turquoise
LNPEP	cyan
ZNF157	lightyellow
GRM6	blue
TACR1	turquoise
DGKD	red
DDX11	orangered4
TRIM31	yellowgreen
BMP10	turquoise
SLC14A2	turquoise
HIST1H2BG	lightgreen
FOXD3	green
HIST1H2BE	lightgreen
HIST3H3	turquoise
HIST1H3A	brown
AP3D1	brown
NAP1L1	black
H1F0	lightgreen
ID1	red
KPNB1	tan
CYB561	pink
C10orf10	lightyellow
NUPR1	green
SLC12A4	brown
TMED7	salmon
PTN	magenta
TMX1	turquoise
AMOT	white
VPS8	lightcyan
GNAI1	green
EVI5	lightgreen
COQ7	turquoise
COLGALT2	pink
HIST1H2BD	lightgreen
ATP2C1	blue
LTB4R	red
PMP22	black
MTSS1	darkturquoise
CCKBR	green
ARL17A	mediumpurple3
CCT8	turquoise
MT1G	orangered4
GPER1	tan
RGPD5	pink
CACNA1A	paleturquoise
PPARA	turquoise
SSBP2	grey60
POU5F1P4	turquoise
POMZP3	darkgreen
TRIM23	midnightblue
ATRX	brown
UTY	blue
COL3A1	pink
WISP1	turquoise
KCNJ4	turquoise
HSPA2	yellow
IGH	purple
SFTPC	turquoise
WNK1	pink
SZRD1	sienna3
STIP1	darkturquoise
TCTN3	red
MIA3	lightcyan
YIPF6	black
AVL9	magenta
GPATCH8	plum1
FYN	plum1
COL5A1	black
ADO	darkmagenta
ATRN	brown
SEPT10	steelblue
TCF7L2	turquoise
SERINC5	white
PPFIBP2	yellow
SLC30A1	red
COBL	yellow
TMEM159	greenyellow
DHRS1	skyblue3
BCKDHB	lightcyan
PTPRD	purple
G0S2	greenyellow
PDZD8	turquoise
HIPK3	greenyellow
ALOX5	tan
NA_	darkgrey
MBD4	magenta
TF	royalblue
TXLNGY	blue
CLDN18	magenta
ATP6V0E1	orangered4
PPIL6	brown
HIST2H2AA3	cyan
COPA	violet
FETUB	darkorange
HIST1H1D	darkred
DCAF4	royalblue
SRSF8	steelblue
ADAM10	red
SPATA31C2	violet
ERV9-1	brown
ACTA2	yellow
SSX2B	white
FABP7	blue
SSX2	turquoise
IGHA1	purple
ARHGEF10	yellow
APBB2	brown
MLLT10P1	darkturquoise
CDKL5	blue
BMS1P20	purple
KRT3	sienna3
TRBV19	salmon
CD22	darkred
CYP2D6	salmon
ATF6	skyblue
COX16	darkolivegreen
AKIRIN1	grey60
UQCC1	grey60
TTC19	tan
TMEM2	magenta
POGK	black
LGR4	black
PNPO	midnightblue
SMG8	red
RCL1	royalblue
TTC31	darkorange
SLC37A1	orange
THNSL2	darkolivegreen
PIGN	midnightblue
AVEN	green
CLCF1	royalblue
TMEM40	mediumpurple3
TMEM50B	blue
FBXO38	black
FAM118A	pink
TBC1D8B	darkred
ERMAP	skyblue3
CABYR	darkgreen
C11orf63	green
ABCA11P	lightcyan
GPR88	green
ALLC	yellow
VPS13B	yellow
CD207	brown
ANGPTL8	darkolivegreen
IL19	paleturquoise
MMP27	darkorange
TRIM8	greenyellow
INSL6	blue
PEX16	darkgrey
SNHG20	magenta
XIST	blue
UGCG	grey60
FAM46A	cyan
RAB6B	darkred
VRK3	red
AKAP13	skyblue3
UROD	saddlebrown
PRND	darkred
NAALAD2	lightcyan
FBXO31	greenyellow
UBAP1	black
ADGRL1	midnightblue
LIME1	brown
CC2D1A	white
DGCR8	turquoise
