# Supplementary material for: Identification of the susceptible genes and mechanism underlying the comorbid presence of coronary artery disease and rheumatoid arthritis: a network modularization analysis
Source: BMC Genomics. 2023 Jul 20;24:411. doi: 10.1186/s12864-023-09519-7 (PMC10360345; doi:10.1186/s12864-023-09519-7)
Supplement: Supplementary file 4 — Supplementary Material 4: Table. S4 The common and unique GO items between modules. [file 12864_2023_9519_MOESM4_ESM.xlsx]

## Sheet: GO terms of 13 selected modules
Table.S4 The common and unique GO items between modules
	GO terms	module	gene
Common	GO:0004691 cAMP-dependent protein kinase activity	skyblue3	AKAP13
		blue	PRKX，PRKY
	GO:0032451 demethylase activity	blue	KDM6A，UTY，KDM5D
		yellowgreen	CYP1A2
	GO:0042531 positive regulation of tyrosine phosphorylation of STAT protein	yellowgreen	CSH1
		plum1	FYN
		royalblue	CLCF1
	GO:0090130 tissue migration	blue	PRKX
		lightcyan	MIA3
		skyblue	ACTA1
	GO:0003015 heart process	skyblue3	AKAP13
		plum1	FYN
		blue	WWTR1
	GO:0006816 calcium ion transport	skyblue	ATP2A1
		paleturquoise	CACNA1A
		plum1	FYN
		blue	ATP2C1
	GO:0002520 immune system development	blue	PRKX
		royalblue	CLCF1,TF
		skyblue	RNF8
		plum1	FYN
	GO:0007276 gamete generation	skyblue	RNF8,ATF6
		blue	DDX3Y,WWTR1
		lightsteelblue1	SPATA2
	GO:0010035 response to inorganic substance	yellowgreen	CYP1A2
		royalblue	TF
		skyblue	ACTA1
		plum1	FYN
	GO:0031253 positive regulation of tyrosine phosphorylation of STAT protein	lightsteelblue1	SGCE
		blue	CDKL5
		mediumpurple3	ROM1
Unique	GO:0006412 translation	blue	EIF1AX,RPS4Y1,EIF1AY
