# Supplementary material for: Identification of the susceptible genes and mechanism underlying the comorbid presence of coronary artery disease and rheumatoid arthritis: a network modularization analysis
Source: BMC Genomics. 2023 Jul 20;24:411. doi: 10.1186/s12864-023-09519-7 (PMC10360345; doi:10.1186/s12864-023-09519-7)
Supplement: Supplementary file 5 — Supplementary Material 5: Table. S5 The KEGG pathway of 278 DEGs. [file 12864_2023_9519_MOESM5_ESM.xlsx]

## Sheet: Sheet1
Table.S5 The KEGG pathway of 278 DEGs
GO	Category	Description	Count	%	Log10(P)	Log10(q)
hsa05202	KEGG Pathway	Transcriptional misregulation in cancer	12	4.4	-6.67	-4.13
hsa04514	KEGG Pathway	Cell adhesion molecules	8	2.93	-4.02	-1.78
hsa04978	KEGG Pathway	Mineral absorption	4	1.47	-2.67	-0.69
hsa04072	KEGG Pathway	Phospholipase D signaling pathway	6	2.2	-2.63	-0.69
hsa04080	KEGG Pathway	Neuroactive ligand-receptor interaction	9	3.3	-2.19	-0.52
hsa05034	KEGG Pathway	Alcoholism	6	2.2	-2.14	-0.52
hsa05210	KEGG Pathway	Colorectal cancer	4	1.47	-2.11	-0.52
hsa00600	KEGG Pathway	Sphingolipid metabolism	3	1.1	-1.91	-0.52
hsa01240	KEGG Pathway	Biosynthesis of cofactors	5	1.83	-1.89	-0.52
hsa05207	KEGG Pathway	Chemical carcinogenesis - receptor activation	6	2.2	-1.89	-0.52
hsa04024	KEGG Pathway	cAMP signaling pathway	6	2.2	-1.77	-0.52
hsa05145	KEGG Pathway	Toxoplasmosis	4	1.47	-1.72	-0.52
hsa03250	KEGG Pathway	Viral life cycle - HIV-1	3	1.1	-1.71	-0.52
hsa04071	KEGG Pathway	Sphingolipid signaling pathway	4	1.47	-1.61	-0.47
hsa05120	KEGG Pathway	Epithelial cell signaling in Helicobacter pylori infection	3	1.1	-1.59	-0.46
hsa05017	KEGG Pathway	Spinocerebellar ataxia	4	1.47	-1.39	-0.29
