# Supplementary material for: Identification of the susceptible genes and mechanism underlying the comorbid presence of coronary artery disease and rheumatoid arthritis: a network modularization analysis
Source: BMC Genomics. 2023 Jul 20;24:411. doi: 10.1186/s12864-023-09519-7 (PMC10360345; doi:10.1186/s12864-023-09519-7)
Supplement: Supplementary file 6 — Supplementary Material 6: Table. S6 The comparison of 7 susceptible genes with other featured genes. [file 12864_2023_9519_MOESM6_ESM.xlsx]

## Sheet: Sheet1
Table.S6 The comparison of 7 susceptible genes with other featured genes
Model	Gene	ACC	Recall	Precision	F1	AUC
LR	genes based on GS/MM	1	1	1	1	1
	genes based on homogeneity of variance test	0.94	1	0.89	0.94	0.94
	genes based on χ2 test	0.75	0.5	1	0.67	0.75
KNN	genes based on GS/MM	1	1	1	1	1
	genes based on homogeneity of variance test	0.94	1	0.89	0.94	0.94
	genes based on χ2 test	0.75	0.5	1	0.67	0.75
SVM	genes based on GS/MM	0.88	1	0.8	0.89	0.88
	genes based on homogeneity of variance test	0.94	1	0.89	0.94	0.94
	genes based on χ2 test	0.75	0.5	1	0.67	0.75
