# Supplementary material for: Identification of the susceptible genes and mechanism underlying the comorbid presence of coronary artery disease and rheumatoid arthritis: a network modularization analysis
Source: BMC Genomics. 2023 Jul 20;24:411. doi: 10.1186/s12864-023-09519-7 (PMC10360345; doi:10.1186/s12864-023-09519-7)
Supplement: Supplementary file 7 — Supplementary Material 7: Table. S7 The proximity between genes and CAD&RA-related diseases genes [file 12864_2023_9519_MOESM7_ESM.xlsx]

## Sheet: Sheet1
Table.S7 The proximity between genes and CAD/RA-related diseases genes
Geneset 1	Geneset 2	Sab	shortest distance
CAD/RA-related disease genes	genes based on GS/MM	0.58	2.24
	genes based on homogeneity of variance test	0.68	2.26
	genes based on χ2 test	0.68	2.34
